# Supplementary material for: Prediction of KIR3DL1 and human leukocyte antigen binding
Source: J Biol Chem. 2025 Jul 1;301(8):110437. doi: 10.1016/j.jbc.2025.110437 (PMC12309609; doi:10.1016/j.jbc.2025.110437)
Supplement: Figure S6 [file mmc7.zip › Supporting Information Table 1_mmc2.csv]

Group A	Group B	Lower Limit	A-B	Upper Limit	P-value	Group A Name	Group B Name	KIR allele
1	2	1.28718452044253	3.44702870348843	5.60687288653432	0.000237086552273265	I80R83	K80G83	KIR3DL1-001
1	3	5.18635888590368	6.57878850378382	7.97121812166397	5.02415288678242e-22	I80R83	N80G83	KIR3DL1-001
1	4	5.87588586325876	7.37596224774883	8.8760386322389	4.08005613416477e-23	I80R83	T80G83	KIR3DL1-001
1	5	-0.526623955812744	1.63322022723315	3.79306441027905	0.227180771718644	I80R83	T80R83	KIR3DL1-001
2	3	1.16133350622889	3.1317598002954	5.1021860943619	0.000254021122858252	K80G83	N80G83	KIR3DL1-001
2	4	1.88102028952923	3.9289335442604	5.97684679899158	6.58756277102418e-06	K80G83	T80G83	KIR3DL1-001
2	5	-4.38453725125975	-1.81380847625528	0.756920298749204	0.292172081726766	K80G83	T80R83	KIR3DL1-001
3	4	-0.41438807642068	0.797173743965003	2.00873556435069	0.362361450551053	N80G83	T80G83	KIR3DL1-001
3	5	-6.91599457061718	-4.94556827655067	-2.97514198248417	4.33008010714555e-09	N80G83	T80R83	KIR3DL1-001
4	5	-7.79065527524685	-5.74274202051568	-3.6948287657845	8.97576849447766e-11	T80G83	T80R83	KIR3DL1-001
1	2	1.55410332289092	3.70497318993823	5.85584305698554	6.07725717450759e-05	I80R83	K80G83	KIR3DL1-002
1	3	5.3581006948509	6.7447446623148	8.1313886297787	8.13149843533087e-23	I80R83	N80G83	KIR3DL1-002
1	4	5.85644018521289	7.35028363882669	8.84412709244049	3.90795784004698e-23	I80R83	T80G83	KIR3DL1-002
1	5	-0.59746256002261	1.5534073070247	3.70427717407201	0.269633205584832	I80R83	T80R83	KIR3DL1-002
2	3	1.07753244864822	3.03977147237657	5.00201049610493	0.000385833777146208	K80G83	N80G83	KIR3DL1-002
2	4	1.60590642867981	3.64531044888846	5.68471446909711	2.95410570226915e-05	K80G83	T80G83	KIR3DL1-002
2	5	-4.7116130853515	-2.15156588291353	0.40848131952444	0.142192641384558	K80G83	T80R83	KIR3DL1-002
3	4	-0.600988712840955	0.60553897651189	1.81206666586474	0.631422571061328	N80G83	T80G83	KIR3DL1-002
3	5	-7.15357637901846	-5.1913373552901	-3.22909833156175	7.34488776142123e-10	N80G83	T80R83	KIR3DL1-002
4	5	-7.83628035201064	-5.79687633180199	-3.75747231159334	5.38492453201565e-11	T80G83	T80R83	KIR3DL1-002
1	2	1.6853737183253	3.55178727329015	5.418200828255	7.88971386796811e-06	I80R83	K80G83	KIR3DL1-004
1	3	4.72909032077836	5.93234819166838	7.13560606255841	3.43820160776106e-23	I80R83	N80G83	KIR3DL1-004
1	4	5.37907361155504	6.67535364854669	7.97163368553834	2.00485496407527e-24	I80R83	T80G83	KIR3DL1-004
1	5	-0.27242290544954	1.59399064951531	3.46040420448016	0.131098703975642	I80R83	T80R83	KIR3DL1-004
2	3	0.677831446885274	2.38056091837823	4.08329038987119	0.00173441860256661	K80G83	N80G83	KIR3DL1-004
2	4	1.3538771133987	3.12356637525654	4.89325563711438	3.79592063319198e-05	K80G83	T80G83	KIR3DL1-004
2	5	-4.17927309391546	-1.95779662377484	0.263679846365771	0.11089059674103	K80G83	T80R83	KIR3DL1-004
3	4	-0.303956829566259	0.743005456878307	1.78996774332287	0.286502428833598	N80G83	T80G83	KIR3DL1-004
3	5	-6.04108701364603	-4.33835754215308	-2.63562807066012	2.64228369146133e-09	N80G83	T80R83	KIR3DL1-004
4	5	-6.85105226088922	-5.08136299903138	-3.31167373717354	3.65720281006866e-11	T80G83	T80R83	KIR3DL1-004
1	2	0.9506298150159	3.21770936807759	5.48478892113927	0.00141339294110803	I80R83	K80G83	KIR3DL1-005
1	3	3.75532694605129	5.21689011831763	6.67845329058397	2.78213887434712e-15	I80R83	N80G83	KIR3DL1-005
1	4	5.19348243291125	6.76803698920901	8.34259154550677	1.42238172971344e-19	I80R83	T80G83	KIR3DL1-005
1	5	-1.97717608950837	0.28990346355332	2.55698301661501	0.996509718617561	I80R83	T80R83	KIR3DL1-005
2	3	-0.06907639402931	1.99918075024005	4.0674378945094	0.0632400864342294	K80G83	N80G83	KIR3DL1-005
2	4	1.40073632066195	3.55032762113143	5.6999189216009	0.000131313134870086	K80G83	T80G83	KIR3DL1-005
2	5	-5.62617029952476	-2.92780590452427	-0.229441509523776	0.0265215490280358	K80G83	T80R83	KIR3DL1-005
3	4	0.279431507427953	1.55114687089138	2.8228622343548	0.00880469441092854	N80G83	T80G83	KIR3DL1-005
3	5	-6.99524379903367	-4.92698665476431	-2.85872951049496	2.24057371613932e-08	N80G83	T80R83	KIR3DL1-005
4	5	-8.62772482612516	-6.47813352565569	-4.32854222518622	5.3849894983911e-12	T80G83	T80R83	KIR3DL1-005
1	2	3.45998074216289	5.31556269543352	7.17114464870415	4.00057702697636e-11	I80R83	K80G83	KIR3DL1-008
1	3	6.10491239132663	7.30118723856778	8.49746208580893	6.77177968231907e-30	I80R83	N80G83	KIR3DL1-008
1	4	6.40081272247827	7.68956988812797	8.97832705377768	4.41190196742903e-29	I80R83	T80G83	KIR3DL1-008
1	5	-0.0270926197367134	1.82848933353392	3.68407128680455	0.055463717182289	I80R83	T80R83	KIR3DL1-008
2	3	0.29277674410299	1.98562454313426	3.67847234216553	0.0130813258513072	K80G83	N80G83	KIR3DL1-008
2	4	0.614588199800309	2.37400719269445	4.1334261855886	0.00275133657881308	K80G83	T80G83	KIR3DL1-008
2	5	-5.69565764732926	-3.4870733618996	-1.27848907646994	0.00028350506258001	K80G83	T80R83	KIR3DL1-008
3	4	-0.652503663826061	0.388382649560193	1.42926896294645	0.836912249723634	N80G83	T80G83	KIR3DL1-008
3	5	-7.16554570406513	-5.47269790503386	-3.77985010600259	2.75120035740035e-13	N80G83	T80R83	KIR3DL1-008
4	5	-7.6204995474882	-5.86108055459406	-4.10166156169991	7.19170508604475e-14	T80G83	T80R83	KIR3DL1-008
1	2	0.371824041788102	2.50645548380528	4.64108692582247	0.0129472968262912	I80R83	K80G83	KIR3DL1-009
1	3	4.77411061780332	6.15028583750423	7.52646105720514	1.46158894597644e-20	I80R83	N80G83	KIR3DL1-009
1	4	5.47784285235106	6.96040823410199	8.44297361585291	7.43085038637083e-22	I80R83	T80G83	KIR3DL1-009
1	5	-0.763795377880869	1.37083606413631	3.50546750615349	0.387375033299939	I80R83	T80R83	KIR3DL1-009
2	3	1.6964056484778	3.64383035369895	5.59125505892009	1.14080521281618e-05	K80G83	N80G83	KIR3DL1-009
2	4	2.42994562126947	4.4539527502967	6.47795987932394	2.20374172537839e-07	K80G83	T80G83	KIR3DL1-009
2	5	-3.67633903041612	-1.13561941966897	1.40510019107818	0.725836826302986	K80G83	T80R83	KIR3DL1-009
3	4	-0.387296369091	0.810122396597755	2.00754116228651	0.333970914787976	N80G83	T80G83	KIR3DL1-009
3	5	-6.72687447858906	-4.77944977336792	-2.83202506814678	8.89312036809471e-09	N80G83	T80R83	KIR3DL1-009
4	5	-7.61357929899291	-5.58957216996567	-3.56556504093844	1.58212931070356e-10	T80G83	T80R83	KIR3DL1-009
1	2	1.55924069054527	3.85161286011738	6.14398502968949	9.65115786175662e-05	I80R83	K80G83	KIR3DL1-015
1	3	4.30485428392773	5.78272334928545	7.26059241464318	2.57782762641494e-17	I80R83	N80G83	KIR3DL1-015
1	4	4.71095240252472	6.3030734374727	7.89519447242067	1.38017772479908e-17	I80R83	T80G83	KIR3DL1-015
1	5	0.362455802204166	2.65482797177628	4.94720014134839	0.0147896058309901	I80R83	T80R83	KIR3DL1-015
2	3	-0.1602211143651	1.93111048916807	4.02244209270125	0.0846478307903844	K80G83	N80G83	KIR3DL1-015
2	4	0.277887415136222	2.45146057735532	4.62503373957441	0.0189158477161289	K80G83	T80G83	KIR3DL1-015
2	5	-3.92525351843822	-1.1967848883411	1.53168374175602	0.73948489792445	K80G83	T80R83	KIR3DL1-015
3	4	-0.765553136021986	0.520350088187243	1.80625331239647	0.792407767271394	N80G83	T80G83	KIR3DL1-015
3	5	-5.21922698104235	-3.12789537750918	-1.036563773976	0.000665036557684491	N80G83	T80R83	KIR3DL1-015
4	5	-5.82181862791551	-3.64824546569642	-1.47467230347733	9.83389715130423e-05	T80G83	T80R83	KIR3DL1-015
1	2	1.4403310359466	3.41458180768343	5.38883257942025	5.62568341979946e-05	I80R83	K80G83	KIR3DL1-020
1	3	5.23858068003386	6.5113601098038	7.78413953957374	3.10192144838897e-24	I80R83	N80G83	KIR3DL1-020
1	4	5.77187347138448	7.14304968075679	8.5142258901291	9.24763702051999e-25	I80R83	T80G83	KIR3DL1-020
1	5	-0.397933319550295	1.57631745218653	3.55056822392335	0.180969076241709	I80R83	T80R83	KIR3DL1-020
2	3	1.29566891550465	3.09677830212037	4.8978876887361	6.29301950570566e-05	K80G83	N80G83	KIR3DL1-020
2	4	1.8565299085942	3.72846787307336	5.60040583755253	2.78203371732274e-06	K80G83	T80G83	KIR3DL1-020
2	5	-4.1880927865559	-1.8382643554969	0.511564075562104	0.197751276901839	K80G83	T80R83	KIR3DL1-020
3	4	-0.475763863734193	0.631689570952989	1.73914300564017	0.509349902974485	N80G83	T80G83	KIR3DL1-020
3	5	-6.736152044233	-4.93504265761727	-3.13393327100155	2.10901543017665e-10	N80G83	T80R83	KIR3DL1-020
4	5	-7.43867019304942	-5.56673222857026	-3.6947942640911	9.22451289007938e-12	T80G83	T80R83	KIR3DL1-020
1	2	1.75433428360311	3.87552639129543	5.99671849898775	1.88817843657564e-05	I80R83	K80G83	KIR3DL1-029
1	3	5.19659298657749	6.56410400387648	7.93161502117547	1.87462258638058e-22	I80R83	N80G83	KIR3DL1-029
1	4	5.42643726993053	6.89966863203215	8.37289999413377	8.64065438060046e-22	I80R83	T80G83	KIR3DL1-029
1	5	-0.320894257714769	1.80029784997755	3.92148995766988	0.135355736827947	I80R83	T80R83	KIR3DL1-029
2	3	0.753413614838862	2.68857761258105	4.62374161032324	0.00188593402336848	K80G83	N80G83	KIR3DL1-029
2	4	1.01287797117809	3.02414224073672	5.03540651029535	0.000613812429437629	K80G83	T80G83	KIR3DL1-029
2	5	-4.59995214469699	-2.07522854131788	0.449495062061235	0.158395342249315	K80G83	T80R83	KIR3DL1-029
3	4	-0.854315360204972	0.335564628155671	1.52544461651631	0.934431225068484	N80G83	T80G83	KIR3DL1-029
3	5	-6.69897015164111	-4.76380615389893	-2.82864215615674	8.0770661884726e-09	N80G83	T80R83	KIR3DL1-029
4	5	-7.11063505161323	-5.0993707820546	-3.08810651249597	3.10849816405789e-09	T80G83	T80R83	KIR3DL1-029
