# Supplementary material for: Prediction of KIR3DL1 and human leukocyte antigen binding
Source: J Biol Chem. 2025 Jul 1;301(8):110437. doi: 10.1016/j.jbc.2025.110437 (PMC12309609; doi:10.1016/j.jbc.2025.110437)
Supplement: Figure S7 [file mmc8.xlsx]

## Sheet: Sheet1
KIR3DL1-001	Runs					KIR3DL1-005	Runs					KIR3DL1-015	Runs					KIR3DL1-004	Runs					KIR3DL1-009	Runs					KIR3DL1-020	Runs					KIR3DL1-002	Runs					KIR3DL1-008	Runs					KIR3DL1-029	Runs
	1	2	3	Mean			1	2	3	Mean			1	2	3	Mean			1	2	3	Mean			1	2	3	Mean			1	2	3	Mean			1	2	3	Mean			1	2	3	Mean			1
B*57:01	4351.09	4665.16	3220.49	4078.91		B*57:01	3456.4	4070.52	4326.38	3951.1		B*57:01	2818.89	2331.8	2200.98	2450.56		B*57:01	3202.33	2998.14	2470.89	2890.46		B*57:01	3348.51	3367.79	2543.39	3086.56		B*57:01	3485.78	3473.44	3494.26	3484.5		B*57:01	3297.61	5661.31	5590.36	4849.76		B*57:01	3163.42	7516.02	7682.6	6120.68		B*57:01	4010.96
B*58:01	3989.28	4105.98	3036.65	3710.64		B*44:03	3295.34	3085.63	3179.64	3186.87		A*32:01	2084.02	2069.87	2431.36	2195.09		B*58:01	2585.69	1864.05	1970.51	2140.08		B*53:01	3122.47	3118.64	2541.57	2927.56		B*58:01	3093.83	3096.84	3207.45	3132.71		B*53:01	3025.02	5011.77	5314.11	4450.3		B*58:01	2715.38	7029.59	6943.82	5562.93		B*53:01	3849.18
B*57:03	3931.72	4391.69	2691.54	3671.65		B*58:01	2819.89	2855.61	3868.8	3181.43		B*58:01	2572.99	1810.86	1757.59	2047.14		B*57:03	2646.57	1913.85	1821.52	2127.32		B*58:01	2813.19	2887.68	2345.96	2682.28		B*53:01	2992.02	3105.59	3117.87	3071.83		B*58:01	2938.09	5110.24	5176.45	4408.26		B*53:01	2777.15	6570.32	6676.98	5341.48		B*58:01	3830.43
B*49:01	3493.8	3818.7	2699.5	3337.33		B*57:03	2852.29	2725.16	3393.28	2990.24		B*53:01	1849.41	1365.98	2172.46	1795.95		B*53:01	2027.26	1546.33	2292.17	1955.25		A*32:01	2693.22	2796.75	2074.35	2521.44		A*32:01	2890.38	3099.72	2866.78	2952.3		A*32:01	2943.67	4527.78	4530.07	4000.51		B*49:01	2499.03	6370.2	6268.45	5045.89		A*32:01	3301.45
A*32:01	3756.9	3570.59	2589.7	3305.73		B*49:01	2320.91	2929.51	3164.98	2805.13		B*49:01	1960.26	1654.8	1738.16	1784.4		B*38:01	2076.53	1649.43	1071.8	1599.25		B*49:01	2514.21	2789.86	2100.37	2468.15		B*49:01	2853.64	2680.51	2726.07	2753.41		B*49:01	2568.13	4450.56	4515.87	3844.85		B*57:03	2109.77	6019.93	6363.26	4830.98		B*49:01	3251.55
B*53:01	3123.55	3022.52	3248.32	3131.46		B*53:01	2201.76	2190.07	3749.42	2713.75		B*57:03	1981.65	1456.19	1497.06	1644.97		B*44:03	1674.47	1635.84	1295.33	1535.21		B*57:03	2274.26	2462.9	1820.77	2185.98		B*57:03	2400.28	2478	2588.92	2489.06		B*57:03	2334.63	4368.18	4486.65	3729.82		A*32:01	2706.93	5346.86	5297.38	4450.39		B*57:03	3130.7
B*38:01	3654.39	3304.36	1525.4	2828.05		B*38:01	2427.34	2620.05	2157.5	2401.63		B*38:01	1662.8	1329.3	741.062	1244.39		B*49:01	1597.28	1580.18	1362.28	1513.24		B*59:01	1517.9	1714.83	1419.82	1550.85		B*15:13	1727.04	1758.62	1759.41	1748.36		B*59:01	1542.8	2787.48	2785.14	2371.81		B*15:13	1193.46	3973.47	3868.48	3011.8		B*59:01	2202.9
B*15:13	2572.45	2290.94	1661.53	2174.97		A*32:01	2061.23	2212.95	2578.28	2284.15		B*15:16	1159.92	864.886	471.891	832.231		A*32:01	1111.58	1216.93	1115.96	1148.16		B*15:13	1556.55	1666.27	1405.79	1542.87		B*59:01	1696.15	1759.98	1762.32	1739.48		B*15:13	1528.13	2802.11	2756.33	2362.19		B*59:01	1080.43	3819.65	3852.34	2917.47		B*15:13	2030.15
B*59:01	2382.32	1870.31	1679.8	1977.48		B*47:01	1799.16	2004.3	2284.92	2029.46		B*15:13	1024.93	731.287	734.862	830.361		B*15:13	1181.06	956.174	900.621	1012.62		B*38:01	1409.49	1505.31	1180.75	1365.18		B*38:01	1538.53	1550.9	1560.94	1550.12		B*38:01	1284.3	2491.33	2515.28	2096.97		B*38:01	1128.98	3654.31	3486.62	2756.64		B*38:01	1805.9
B*15:16	2492.81	2283.46	1020.09	1932.12		A*24:03	1871.91	1963.48	2214.89	2016.76		B*51:02	1083.55	774.879	607.327	821.919		B*15:16	1324	1051.6	601.934	992.513		B*47:01	1273.83	1438.04	1211.27	1307.71		B*47:01	1380.96	1430.22	1472.45	1427.88		B*47:01	1234.73	2441.31	2339.65	2005.23		B*47:01	921.943	3532.16	3419.56	2624.55		B*47:01	1713.3
B*44:03	2471.5	1994.55	1274.13	1913.39		B*15:13	1555.6	1762.69	2330.09	1882.8		B*51:01	919.55	729.215	691.055	779.94		B*44:02	1213.79	1007.69	707.872	976.45		B*51:02	1292.69	1465.78	1114.98	1291.15		B*51:02	1393.92	1360.69	1458.05	1404.22		B*51:02	1153.61	2110.96	2140.33	1801.63		B*51:02	976.668	3426.07	3197.35	2533.36		B*51:02	1585.54
B*47:01	2449.7	1884.57	1404.42	1912.89		A*24:02	1895.54	1935.05	1763.32	1864.64		B*59:01	931.505	570.425	725.476	742.469		B*51:01	1036.8	1045.64	728.974	937.138		B*44:03	1188.58	1313.5	1030.36	1177.48		B*44:03	1332.42	1422.51	1426.3	1393.74		B*44:03	1050.8	2108.41	1988.79	1716		B*51:01	930.177	3161.98	3025.78	2372.65		B*51:01	1488.9
B*51:02	2260.66	2041.55	1276.47	1859.56		B*44:02	1825.57	1805.21	1796.39	1809.06		B*44:03	931.051	599.152	475.433	668.545		B*47:01	1084.76	933.104	750.691	922.853		B*51:01	1184	1215.73	1107.39	1169.04		B*51:01	1261.39	1355.8	1326.39	1314.53		B*51:01	1123.64	1958.63	2012.8	1698.36		B*44:03	829.736	3097.88	3055.49	2327.7		B*44:03	1477.02
B*51:01	2019	1872.83	1290.79	1727.54		B*59:01	1444.32	1768.89	2091.58	1768.26		B*47:01	732.754	577.103	556.763	622.207		A*24:03	943.714	935.953	693.884	857.85		B*52:01	1109.92	1268.37	904.998	1094.43		A*24:03	1115.3	1156.47	1239.56	1170.45		B*52:01	914.14	1781.81	1778	1491.32		B*52:01	795.302	2810.98	2720.33	2108.87		B*52:01	1366.64
A*24:03	1936.32	1361.24	993.295	1430.29		B*51:02	1430.61	1842.44	1760.17	1677.74		B*44:02	1059.01	508.325	224.549	597.295		B*51:02	927.616	915.621	568.693	803.976		B*15:16	985.053	1031	978.045	998.032		B*52:01	1091.64	1161.72	1190.67	1148.01		B*15:16	920.421	1724.82	1632.15	1425.8		A*24:03	586.096	2638.56	2507.56	1910.74		B*15:16	1200.75
B*44:02	1846.75	1311.54	807.208	1321.83		B*15:16	1552.75	1787.16	1441.37	1593.76		A*24:03	540.152	417.531	380.252	445.978		A*24:02	831.961	831.186	412.245	691.797		A*24:03	967.845	1045.69	787.45	933.662		B*15:16	946.897	1004.52	1036.45	995.955		A*24:03	848.829	1639.27	1589.87	1359.32		B*15:16	686.033	2504.29	2472.37	1887.56		A*24:03	1108.57
A*24:02	2012.51	1254.14	668.769	1311.81		B*51:01	1400.61	1649.57	1707.13	1585.77		B*52:01	352.056	281.3	537.057	390.138		B*37:01	680.196	1034.34	323.722	679.418		B*44:02	892.352	963.307	863.971	906.543		B*44:02	846.441	884.84	920.734	884.005		B*44:02	777.991	1595.22	1501.72	1291.64		A*24:02	318.963	1802.44	1642.96	1254.79		B*44:02	1152.8
B*52:01	1315.03	855.98	1151.05	1107.36		B*37:01	1165.38	1499.24	1513.72	1392.78		C*16:01	840.254	311.473	0	383.909		B*59:01	667.795	679.967	640.63	662.797		B*37:01	706.302	733.468	545.573	661.781		A*24:02	734.969	753.776	802.673	763.806		B*37:01	621.033	1205.09	1075.3	967.141		B*44:02	369.796	1741.3	1618.59	1243.23		B*37:01	802.891
B*37:01	1579.58	820.604	525.954	975.381		B*52:01	676.501	769.692	1459.58	968.59		C*04:01	722	246	46	338		B*52:01	378.806	388.298	461.641	409.581		A*24:02	596.551	625.89	507.783	576.741		B*37:01	663.29	773.461	765.161	733.971		A*24:02	477.692	1005.79	1062.96	848.813		B*37:01	205.25	1438.26	1346.95	996.822		A*24:02	683.062
C*07:02	715.522	485.678	197.025	466.075		A*23:01	728.923	1063.69	1057.87	950.161		C*07:02	560.398	234.717	0	265.038		A*23:01	94.1043	239.889	82.0698	138.688		C*04:01	314	350	382	348.667		C*04:01	190	265	259	238		C*04:01	226	576	572	458		A*23:01	40.6584	453.266	396.796	296.907		C*04:01	384
C*04:01	504	322	233	353		B*27:05	616.436	857.244	1083.92	852.532		A*24:02	254.856	241.687	178.288	224.944		C*04:01	111	205	0	105.333		C*02:02	290.378	265.346	254.498	270.074		C*02:02	206.102	225.294	208.605	213.334		C*02:02	186.91	380.496	356.298	307.901		B*27:05	38.526	378.592	366.738	261.286		C*02:02	350.457
C*01:02	510.062	239.799	107.373	285.745		B*13:01	158.677	237.617	733.128	376.474		B*37:01	421.223	102.966	57.3493	193.846		B*27:05	49.876	118.455	97.7969	88.7094		C*07:02	255.713	254.036	220.5	243.416		B*27:05	164.477	203.003	231.156	199.545		B*27:05	51.1211	334.139	377.851	254.371		C*04:01	62	301	242	201.667		C*17:01	285.871
B*27:05	375.629	206.518	249.678	277.275		C*01:02	200.744	350.716	210.991	254.15		C*14:02	411.362	125.343	29.2112	188.639		C*07:02	82.0292	183.551	0	88.5266		B*27:05	223.006	194.853	239.306	219.055		C*07:02	144.205	170.196	211.278	175.226		C*17:01	112.443	241.085	252.52	202.016		C*02:02	50.0653	213.612	191.917	151.865		C*07:02	98.0932
C*16:01	372.138	273.445	6.45779	217.347		C*04:01	306	347	104	252.333		C*02:02	476.514	88.5775	0	188.364		C*16:01	84.2065	141.25	0	75.152		C*17:01	220.121	202.969	230.603	217.898		C*17:01	109.584	141.983	164.853	138.806		C*07:02	108.154	238.945	230.561	192.553		C*07:02	40.2434	114.861	104.8	86.635		B*27:05	114.096
A*23:01	413.442	106.446	99.3873	206.425		C*16:01	323.244	302.419	31.4817	219.048		C*17:01	112.268	12.1623	0	41.4767		C*17:01	0	137.528	0	45.8427		C*14:02	211.155	187.786	169.425	189.456		A*23:01	97.1285	115.952	158.869	123.983		C*01:02	42.0481	239.524	241.777	174.45		B*13:01	10.1067	108.064	92.5156	70.229		C*06:02	99.7209
C*14:02	240.592	213.673	102.657	185.64		C*07:02	305.376	298.067	30.1825	211.208		C*01:02	0	79.6727	0	26.5576		C*14:02	31.9668	105.154	0	45.7069		C*06:02	166.463	173.53	201.797	180.597		C*14:02	97.6489	106.83	121.852	108.777		C*14:02	102.657	200.305	181.11	161.357		C*01:02	5.25601	81.8436	37.5429	41.5475		C*14:02	58.4224
C*02:02	199.299	146.809	151.865	165.991		C*14:02	253.211	258.258	116.01	209.16		C*18:02	16.547	0	0	5.51566		C*02:02	0	119.744	0	39.9145		C*12:03	127.285	82.2694	152.897	120.817		C*06:02	71.4536	103.647	113.069	96.0566		C*12:03	69.8514	177.733	136.598	128.061		C*17:01	31.4459	84.8085	0	38.7515		C*12:03	0
C*17:01	137.528	165.595	168.664	157.262		C*02:02	173.054	213.242	97.6272	161.308								C*01:02	0	105.449	0	35.1497		C*01:02	108.875	76.5876	174.95	120.137		B*13:01	48.2014	69.9698	87.851	68.6741		C*06:02	51.8235	171.174	154.685	125.894		C*14:02	25.8728	39.2265	9.18067	24.76		B*13:01	12.4391
C*06:02	62.0971	70.1617	71.4536	67.9041		B*46:01	117.501	214.498	72.8817	134.96								C*06:02	0	97.5812	0	32.5271		B*13:01	126.723	121.281	60.6405	102.882		C*12:03	48.1198	55.105	60.5378	54.5875		B*13:01	0	115.839	127.501	81.1131		C*06:02	15.7041	0.785204	0	5.49643		C*16:01	0
B*13:01	0	0	151.601	50.5337		B*13:02	100.98	238.469	64.9292	134.793								C*18:02	0	79.5831	0	26.5277		C*18:02	93.9243	110.118	75.3014	93.1146		C*01:02	51.8093	41.2972	57.0653	50.0573		A*23:01	0	65.5053	91.105	52.2034		C*12:03	7.76126	0	0	2.58709
C*12:03	32.2811	25.195	74.5081	43.9947		A*11:01	84.2297	176.481	107.786	122.832								C*03:03	0	35.2192	0	11.7397		C*16:01	113.011	103.325	57.3128	91.2162		C*16:01	24.2167	38.7467	54.084	39.0158		C*18:02	0	33.1974	14.5745	15.9239		C*16:01	4.03612	0	0	1.34537
C*18:02	17.3349	81.159	22.6714	40.3884		C*17:01	116.946	182.435	33.3517	110.911								B*13:01	0	35.0844	0	11.6948		B*15:11	77.3408	53.421	59.0022	63.2547		C*18:02	21.052	23.4811	47.7718	30.7683		C*16:01	5.65056	8.87946	29.06	14.53		B*15:11	3.98664	0	0	1.32888
C*05:01	0	0	36.1738	12.0579		C*18:02	122.92	160.742	17.8132	100.492								B*46:01	0	33.9096	0	11.3032		C*05:01	44.824	36.1738	33.8146	38.2708		B*15:11	0	0	31.8931	10.631								C*18:02	0.809692	0	0	0.269897
B*46:01	0	19.7149	5.66858	8.46115		C*06:02	109.678	116.13	49.4679	91.7585								C*03:02	0	32.8092	0	10.9364		A*23:01	57.9759	45.176	0	34.384		C*05:01	0	0	9.43664	3.14555
B*15:11	0	0	19.9332	6.6444		C*12:03	34.6431	124.4	55.105	71.3827								C*05:01	0	29.799	0	9.93301		C*03:02	15.1381	0	0	5.04604
						B*15:02	26.1496	128.371	0	51.5068								C*03:04	0	28.4776	0	9.49254
						C*05:01	20.6938	84.4306	29.8827	45.0024								C*12:03	0	22.0456	0	7.34853
						C*03:02	14.8423	97.6464	9.83978	40.7762								A*11:01	0	10.2306	0	3.41021
						B*15:11	25.0143	95.0544	0	40.0229								B*54:01	0	7.28759	0	2.4292
						B*54:01	0	51.0131	60.4213	37.1448								C*08:01	0	3.14788	0	1.04929
						A*69:01	0	93.3191	16.026	36.4484
						C*08:01	16.5264	75.5492	0	30.6919
						A*68:02	0	74.6655	0	24.8885
						C*03:04	0	74.3582	0	24.7861
						C*03:03	0	0	70.1493	23.3831
						B*15:12	3.16309	66.4248	0	23.196
						B*35:01	0	64.7372	0	21.5791
						B*15:03	0	44.8843	0	14.9614
						B*48:01	0	41.0888	0	13.6963
						B*15:10	0.793406	39.6703	0	13.4879
						B*15:01	0	37.6663	0	12.5554
						B*82:01	0	32.4681	0	10.8227
						B*14:01	0	31.7788	0	10.5929
						B*55:01	0	19.5543	0	6.51809
						A*03:01	0	16.4882	0	5.49606
						B*45:01	0	11.8041	0	3.93469
						A*29:02	0	11.7241	0	3.90802
						B*07:02	0	2.32982	0	0.776606
[truncated: 3 more columns]
